# Supplementary material for: Cultural and Environmental Predictors of Pre-European Deforestation on Pacific Islands
Source: PLoS One. 2016 May 27;11(5):e0156340. doi: 10.1371/journal.pone.0156340 (PMC4883741; doi:10.1371/journal.pone.0156340)
Supplement: S1 File — (XLSX) [file pone.0156340.s002.xlsx]

## Sheet: Deforestation Data
Island	Language	Deforestation	Latitude	Longitude	AbsLat	Area	Isolation	Elevation	Age	Rainfall	Makatea	Dust	Tephra	Irrigation	Dry	Arboriculture	Elite Ownership	Individual Ownership
Aitutaki	Rarotongan1	4	-18.8464	-159.782	18.8464	18	187	124	1	1894	0	210	1	1	0	0	0	0
Alofi	FutunaEast1	3	-14.3333	-178.033	14.3333	29	2.5	417	NA	2700	0	205	3	0	1	0	0	1
Aneityum	AnejomAneityum	3.5	-20.1865	169.824	20.1865	160	70	852	0	2290	0	370	3	1	0	0	0	0
Atiu	Rarotongan2	4	-19.9945	-158.118	19.9945	28	22	71	1	1970	0.53	210	1	1	0	0	0	0
Bora Bora	TahitianModern1	3	-16.4973	-151.737	16.4973	38	20	727	1	2248	0	182	1	1	1	1	1	1
Bougainville	Banoni	2	-6.55275	155.3	6.55275	8591	50	2591	0	3009	0	550	3	0	0	0	0	1
Bougainville	Taiof	2	-5.61325	154.784	5.61325	8591	50	2591	0	3009	0	550	3	0	0	0	0	1
Bougainville	Teop	2	-5.67885	155.064	5.67885	8591	50	2591	0	3009	0	550	3	0	0	0	0	1
Bougainville	Torau	2	-6.03677	155.393	6.03677	8591	50	2591	0	3009	0	550	3	0	0	0	0	1
Choiseul	Babatana	2	-6.99731	157.089	6.99731	2966	45	970	1	3454	0	550	3	0	0	0	0	0
Choiseul	Ririo	2	-7.02321	156.912	7.02321	2966	45	970	1	3454	0	550	3	0	0	0	0	0
Choiseul	Vaghua	2	-6.75053	156.522	6.75053	2966	45	970	1	3454	0	550	3	0	0	0	0	0
Choiseul	Varisi	2	-6.76553	156.713	6.76553	2966	45	970	1	3454	0	550	3	0	0	0	0	0
Easter	RapanuiEasterIsland	5	-27.1123	-109.354	27.1123	166	1600	510	0	1198	0	5	1	0	1	0	0	0
Efate	SouthEfate	3	-17.6591	168.397	17.6591	915	80	647	0	2293	0	370	3	0	0	0	0	0
Eiao	Marquesan1	3	-7.9926	-140.693	7.9926	52	5	577	1	1000	0	138	1	0	0	1	0	1
Erromango(lee)	Ura	3	-18.697	169.046	18.697	902	45	886	0	1740	0	370	3	0	0	0	0	1
Erromango(wind)	SyeErromangan	3	-18.8654	169.178	18.8654	902	45	886	0	2822	0	370	3	0	0	0	0	1
Espiritu Santo	ArakiSouthwestSanto	2	-15.4907	166.992	15.4907	3900	30	1879	0	3108	0	370	3	1	0	0	0	0
Espiritu Santo	Merei	2	-15.2564	166.87	15.2564	3900	30	1879	0	3108	0	370	3	1	0	0	0	0
Espiritu Santo	SakaoPortOlry	2	-15.0721	167.031	15.0721	3900	30	1879	0	3108	0	370	3	1	0	0	0	0
Fatu Hiva	Marquesan2	3	-10.4836	-138.646	10.4836	80	35	960	1	1279	0	138	1	0	0	1	0	1
Futuna	FutunaEast2	3	-14.2827	-178.139	14.2827	62	2.5	524	1	2700	0	205	3	1	1	0	0	1
Guadalcanal(lee)	Ghari	4	-9.54387	159.825	9.54387	5281	50	2448	1	1500	0	550	3	1	0	0	0	0
Guadalcanal(wind)	Talise	2	-9.69011	160.447	9.69011	5281	50	2448	1	4000	0	550	3	1	0	0	0	0
Hawaii(lee)	Hawaiian1	4	19.5106	-155.775	19.5106	10433	3000	4205	0	500	0	420	1	0	1	0	1	0
Hawaii(wind)	Hawaiian2	3	19.7176	-155.182	19.7176	10433	3000	4205	0	3000	0	420	1	0	1	0	1	0
Hiva Oa	Marquesan4	3	-9.76455	-139.015	9.76455	320	40	1190	1	1156	0	138	1	0	0	1	0	1
Huahine	TahitianModern2	3	-16.7559	-151.007	16.7559	74	28	669	1	2987	0	182	1	1	1	1	1	1
Kauai(lee)	Hawaiian4	4	22.0532	-159.689	22.0532	1430	116	1598	0	600	0	420	1	1	0	0	1	0
Kauai(wind)	Hawaiian5	3	22.0837	-159.374	22.0837	1430	116	1598	0	1500	0	420	1	1	0	0	1	0
Kosrae	Kusaie	2	5.31387	162.977	5.31387	109	550	629	1	5000	0	230	2	0	0	1	1	0
Lakeba	FijianBau1	4	-18.2104	-178.791	18.2104	56	30	220	1	1930	0	260	3	1	1	0	0	0
Lanai	Hawaiian6	3.5	20.8331	-156.923	20.8331	364	15	1026	1	400	0	420	1	0	1	0	1	0
Makatea	Tuamotu	2	-15.8333	-148.25	15.8333	31	240	113	NA	1700	0.9	171	1	0	0	0	0	0
Malaita	AreareMaasupaVillage	2	-9.30273	161.186	9.30273	4307	45	1280	1	3096	0	550	3	0	0	0	0	1
Malaita	AreareWaiahaaVillage	2	-9.30273	161.186	9.30273	4307	45	1280	1	3096	0	550	3	0	0	0	0	1
Malaita	Lau	2	-8.57287	160.812	8.57287	4307	45	1280	1	3096	0	550	3	0	0	0	0	1
Malaita	LauNorth	2	-8.57287	160.812	8.57287	4307	45	1280	1	3096	0	550	3	0	0	0	0	1
Malaita	LauWalade	2	-8.57287	160.812	8.57287	4307	45	1280	1	3096	0	550	3	0	0	0	0	1
Malaita	Saa	2	-9.30273	161.186	9.30273	4307	45	1280	1	3096	0	550	3	0	0	0	0	1
Mangaia	Rarotongan3	4	-21.927	-157.923	21.927	70	165	169	1	1967	0.56	210	1	1	0	0	0	0
Mangareva(lee)	Mangareva1	4	-23.1066	-134.979	23.1066	15	2	441	1	1349	0	118	1	1	0	1	1	0
Mangareva(wind)	Mangareva2	4	-23.1089	-134.968	23.1089	15	2	441	1	1932	0	118	1	1	0	1	1	0
Maui(lee)	Hawaiian7	4	20.7818	-156.46	20.7818	1884	47	3055	0	400	0	420	1	1	0	0	1	0
Maui(wind)	Hawaiian8	3	20.7728	-156.101	20.7728	1884	47	3055	0	7000	0	420	1	0	1	0	1	0
Mauke	Rarotongan4	4	-20.1599	-157.342	20.1599	20	37	29	1	1626	0.75	210	1	1	0	0	0	0
Maupiti	TahitianModern3	3	-16.445	-152.264	16.445	12	47	372	1	1444	0	182	1	1	1	1	1	1
Mitiaro	Rarotongan5	4	-19.866	-157.703	19.866	22	22	15	1	1828	0.74	210	1	0	1	0	0	0
Molokai(lee)	Hawaiian9	4	21.1447	-157.256	21.1447	673	14	1514	1	400	0	420	1	1	0	0	1	0
Molokai(wind)	Hawaiian10	3	21.1383	-156.797	21.1383	673	14	1514	0	1000	0	420	1	1	0	0	1	0
Moorea	TahitianModern4	3	-17.5337	-149.836	17.5337	132	14	1212	1	2000	0	174	1	1	1	1	1	1
Necker	Hawaiian11	5	23.5743	-164.7	23.5743	0.2	290	85	1	600	0	420	1	1	0	0	1	0
New Britain(lee)	Amara	2	-5.59685	149.628	5.59685	35742	30	2439	0	4156	0	550	3	0	0	0	NA	NA
New Britain(lee)	Aria	2	-5.59685	149.628	5.59685	35742	30	2439	0	4156	0	550	3	0	0	0	NA	NA
New Britain(lee)	Bilur	2	-4.79815	152.277	4.79815	35742	30	2439	0	4156	0	550	3	0	0	0	NA	NA
New Britain(lee)	Kove	2	-5.59685	149.628	5.59685	35742	30	2439	0	4156	0	550	3	0	0	0	NA	NA
New Britain(lee)	Kuanua	2	-4.4094	151.705	4.4094	35742	30	2439	0	4156	0	550	3	0	0	0	0	0
New Britain(lee)	LungaLungaMinigir	2	-4.4094	151.705	4.4094	35742	30	2439	0	4156	0	550	3	0	0	0	NA	NA
New Britain(lee)	Maututu	2	-5.59685	149.628	5.59685	35742	30	2439	0	4156	0	550	3	0	0	0	NA	NA
New Britain(lee)	NakanaiBileki_D	2	-5.59685	149.628	5.59685	35742	30	2439	0	4156	0	550	3	0	0	0	0	0
New Britain(wind)	KaulongAuVillage	2	-6.12417	149.505	6.12417	35742	30	2439	0	6076	0	550	3	0	0	0	0	0
New Britain(wind)	Sengseng	2	-6.12417	149.505	6.12417	35742	30	2439	0	6076	0	550	3	0	0	0	0	0
New Caledonia	Canala	3	-21.3354	165.674	21.3354	16192	400	1639	1	1105	0	370	3	1	1	0	0	0
New Caledonia	Jawe	3	-20.6893	164.954	20.6893	16192	400	1639	1	1105	0	370	3	1	1	0	NA	NA
New Caledonia	Nelemwa	3	-20.5659	164.295	20.5659	16192	400	1639	1	1105	0	370	3	1	1	0	NA	NA
New Ireland	Kandas	2	-3.97797	152.59	3.97797	7174	30	2399	1	3302	0	550	3	0	0	0	NA	NA
New Ireland	KaraWest	2	-2.60561	150.816	2.60561	7174	30	2399	1	3302	0	550	3	0	0	0	NA	NA
New Ireland	Nalik	2	-2.7277	150.959	2.7277	7174	30	2399	1	3302	0	550	3	0	0	0	NA	NA
New Ireland	Patpatar	2	-3.72723	152.457	3.72723	7174	30	2399	1	3302	0	550	3	0	0	0	NA	NA
New Ireland	Tabar	2	-3.17274	151.769	3.17274	7174	30	2399	1	3302	0	550	3	0	0	0	NA	NA
New Ireland	Tigak	2	-2.60561	150.816	2.60561	7174	30	2399	1	3302	0	550	3	0	0	0	0	0
Nihoa	Hawaiian12	5	23.0607	-161.922	23.0607	0.7	209	278	1	600	0	420	1	1	0	0	1	0
Niihau	Hawaiian13	5	21.9007	-160.151	21.9007	180	28	390	0	600	0	420	1	0	1	0	1	0
Niue	Niue	2	-19.05	-169.867	19.05	259	600	60	NA	2009	0.5	150	2	0	0	0	0	1
North Island	Maori	2	-38.4106	175.869	38.4106	114453	30	2797	0	1145	0	140	3	0	1	0	0	0
Nukuhiva	MarquesanNukuhiva_D	3	-8.86065	-140.14	8.86065	330	20	1208	1	1058	0	138	1	0	0	1	0	1
Oahu(lee)	Hawaiian14	4	21.4269	-158.139	21.4269	1546	41	1220	0	600	0	420	1	1	0	0	1	0
Oahu(wind)	Hawaiian15	3	21.4556	-157.856	21.4556	1546	41	1220	0	1500	0	420	1	1	0	0	1	0
Raiatea	TahitianModern5	3	-16.819	-151.439	16.819	238	4	1033	1	2000	0	182	1	1	1	1	1	1
Raivavae	Rurutuan1	4	-23.8659	-147.66	23.8659	18	180	437	1	1841	0	168	1	1	0	0	0	0
Rapa	Rapa	4	-27.6043	-144.341	27.6043	40	600	650	1	2738	0	156	1	1	0	0	0	0
Rarotonga	Rarotongan6	3	-21.234	-159.779	21.234	67	165	653	1	2021	0	210	1	1	0	0	0	0
Rimatara	Rurutuan2	4	-22.6484	-152.806	22.6484	9	150	83	1	1660	0.1	187	1	1	0	0	0	0
Rotuma	Rotuman	3	-12.5023	177.083	12.5023	60	500	256	1	3533	0	260	3	0	1	0	0	0
Rurutu	Rurutuan3	4	-22.4712	-151.344	22.4712	32	150	389	0	1899	0.1	181	1	1	0	0	0	0
S. Island(E coast)	SouthIslandMaori1	4	-43.8821	171.958	43.8821	150718	30	3764	1	685	0	140	3	0	1	0	0	0
S. Island(W coast)	SouthIslandMaori2	1	-43.2772	170.31	43.2772	150718	30	3764	1	6000	0	140	3	0	1	0	0	0
San Cristobal	Arosi	2	-10.2865	161.422	10.2865	3090	45	1040	1	3332	0	550	3	0	0	0	0	0
San Cristobal	BauroBarooVillage	2	-10.2865	161.422	10.2865	3090	45	1040	1	3332	0	550	3	0	0	0	0	0
San Cristobal	BauroHaununu	2	-10.5553	161.789	10.5553	3090	45	1040	1	3332	0	550	3	0	0	0	0	0
San Cristobal	BauroPawaVillage	2	-10.2865	161.422	10.2865	3090	45	1040	1	3332	0	550	3	0	0	0	0	0
San Cristobal	Fagani	2	-10.2865	161.422	10.2865	3090	45	1040	1	3332	0	550	3	0	0	0	NA	NA
San Cristobal	Kahua	2	-10.7254	161.856	10.7254	3090	45	1040	1	3332	0	550	3	0	0	0	0	0
Santa Isabel	Blablanga	2	-7.66472	158.648	7.66472	4095	75	1250	1	3200	0	550	3	0	0	0	NA	NA
Santa Isabel	ChekeHolo	2	-7.91779	158.994	7.91779	4095	75	1250	1	3200	0	550	3	0	0	0	0	0
Santa Isabel	Kokota	2	-7.9382	159.037	7.9382	4095	75	1250	1	3200	0	550	3	0	0	0	NA	NA
Santa Isabel	LaghuSamasodu	2	-7.56433	158.452	7.56433	4095	75	1250	1	3200	0	550	3	0	0	0	NA	NA
Santa Isabel	ZabanaKia	2	-7.64362	158.607	7.64362	4095	75	1250	1	3200	0	550	3	0	0	0	0	0
Savaii	Samoan1	2	-13.612	-172.456	13.612	1709	20	1858	0	3000	0	150	2	0	1	0	0	0
Tahaa	TahitianModern6	3	-16.6211	-151.491	16.6211	82	4	590	1	2055	0	182	1	1	1	1	1	1
Tahiti	TahitianModern7	3	-17.6532	-149.443	17.6532	1042	164	2241	0	1706	0	174	1	1	1	1	1	1
Tahuata	Marquesan6	3	-9.93926	-139.089	9.93926	61	4	1050	1	2403	0	138	1	0	0	1	0	1
Tanna	Kwamera	3	-19.5669	169.45	19.5669	572	45	1084	0	1643	0	370	3	0	1	0	0	1
Tanna	Lenakel	3	-19.51	169.305	19.51	572	45	1084	0	1643	0	370	3	0	1	0	0	1
Tanna	TannaSouthwest	3	-19.5811	169.336	19.5811	572	45	1084	0	1643	0	370	3	0	1	0	0	1
Taveuni(lee)	FijianBau2	2	-16.8302	179.977	16.8302	431	10	1241	0	2506	0	260	3	1	1	0	0	0
Taveuni(wind)	FijianBau3	2	-16.867	-179.915	16.867	431	10	1241	0	5784	0	260	3	1	1	0	0	0
Tikopia	Tikopia	2	-12.2952	168.829	12.2952	5	140	360	0	4000	0	370	3	0	1	1	0	0
Tongatapu	Tongan2	2	-21.1333	-175.25	21.1333	259	17	18	NA	2000	0	205	3	0	1	0	0	0
Tubuai	Rurutuan4	4	-23.3717	-149.473	23.3717	45	180	422	1	2030	0	174	1	1	0	0	0	0
Ua Huka	Marquesan7	3.5	-8.90034	-139.552	8.90034	77	20	853	1	666	0	138	1	0	0	1	0	1
Ua Pou	Marquesan8	3.5	-9.39369	-140.074	9.39369	105	20	1252	1	673	0	138	1	0	0	1	0	1
Upolu	Samoan2	2	-13.9141	-171.773	13.9141	1114	20	1100	0	3000	0	150	2	0	1	0	0	0
Vanua Levu(lee)	FijianBau4	4	-16.5533	178.955	16.5533	5535	65	1032	1	2445	0	260	3	1	1	0	0	0
Vanua Levu(wind)	FijianBau5	3	-16.6665	179.459	16.6665	5535	65	1032	1	2404	0	260	3	1	1	0	0	0
Viti Levu(lee)	WFijianNavosa	4	-17.6689	177.491	17.6689	10384	65	1323	1	1922	0	260	3	1	1	0	0	0
Viti Levu(wind)	FijianBau6	3	-18.0114	178.415	18.0114	10384	65	1323	1	3158	0	260	3	1	1	0	0	0
Yap	Yapese	3	9.55268	138.14	9.55268	100	450	174	1	3023	0	750	2	1	0	0	0	0

## Sheet: Replacement Data
Island	Language	Replacement	Latitude	Longitude	AbsLat	Area	Isolation	Elevation	Age3	Rainfall	Makatea	Dust	Tephra	Irrigation	Dry	Arboriculture	Elite Ownership	Individual Ownership
Aitutaki	Rarotongan1	4	-18.8464	-159.782	18.8464	18	187	124	1	1894	0	210	1	1	0	0	0	0
Alofi	FutunaEast1	3	-14.3333	-178.033	14.3333	29	2.5	417	NA	2700	0	205	3	0	1	0	0	1
Aneityum	AnejomAneityum	3	-20.1865	169.824	20.1865	160	70	852	0	2290	0	370	3	1	0	0	0	0
Atiu	Rarotongan2	4	-19.9945	-158.118	19.9945	28	22	71	1	1970	0.53	210	1	1	0	0	0	0
Bora Bora	TahitianModern1	4	-16.4973	-151.737	16.4973	38	20	727	1	2248	0	182	1	1	1	1	1	1
Bougainville	Banoni	2	-6.55275	155.3	6.55275	8591	50	2591	0	3009	0	550	3	0	0	0	0	1
Bougainville	Taiof	2	-5.61325	154.784	5.61325	8591	50	2591	0	3009	0	550	3	0	0	0	0	1
Bougainville	Teop	2	-5.67885	155.064	5.67885	8591	50	2591	0	3009	0	550	3	0	0	0	0	1
Bougainville	Torau	2	-6.03677	155.393	6.03677	8591	50	2591	0	3009	0	550	3	0	0	0	0	1
Choiseul	Babatana	2	-6.99731	157.089	6.99731	2966	45	970	1	3454	0	550	3	0	0	0	0	0
Choiseul	Ririo	2	-7.02321	156.912	7.02321	2966	45	970	1	3454	0	550	3	0	0	0	0	0
Choiseul	Vaghua	2	-6.75053	156.522	6.75053	2966	45	970	1	3454	0	550	3	0	0	0	0	0
Choiseul	Varisi	2	-6.76553	156.713	6.76553	2966	45	970	1	3454	0	550	3	0	0	0	0	0
Easter	RapanuiEasterIsland	NA	-27.1123	-109.354	27.1123	166	1600	510	0	1198	0	5	1	0	1	0	0	0
Efate	SouthEfate	3	-17.6591	168.397	17.6591	915	80	647	0	2293	0	370	3	0	0	0	0	0
Eiao	Marquesan1	4	-7.9926	-140.693	7.9926	52	5	577	1	1000	0	138	1	0	0	1	0	1
Erromango(lee)	Ura	3	-18.697	169.046	18.697	902	45	886	0	1740	0	370	3	0	0	0	0	1
Erromango(wind)	SyeErromangan	3	-18.8654	169.178	18.8654	902	45	886	0	2822	0	370	3	0	0	0	0	1
Espiritu Santo	ArakiSouthwestSanto	3	-15.4907	166.992	15.4907	3900	30	1879	0	3108	0	370	3	1	0	0	0	0
Espiritu Santo	Merei	3	-15.2564	166.87	15.2564	3900	30	1879	0	3108	0	370	3	1	0	0	0	0
Espiritu Santo	SakaoPortOlry	3	-15.0721	167.031	15.0721	3900	30	1879	0	3108	0	370	3	1	0	0	0	0
Fatu Hiva	Marquesan2	4	-10.4836	-138.646	10.4836	80	35	960	1	1279	0	138	1	0	0	1	0	1
Futuna	FutunaEast2	3	-14.2827	-178.139	14.2827	62	2.5	524	1	2700	0	205	3	1	1	0	0	1
Guadalcanal(lee)	Ghari	2	-9.54387	159.825	9.54387	5281	50	2448	1	1500	0	550	3	1	0	0	0	0
Guadalcanal(wind)	Talise	2	-9.69011	160.447	9.69011	5281	50	2448	1	4000	0	550	3	1	0	0	0	0
Hawaii(lee)	Hawaiian1	3	19.5106	-155.775	19.5106	10433	3000	4205	0	500	0	420	1	0	1	0	1	0
Hawaii(wind)	Hawaiian2	3	19.7176	-155.182	19.7176	10433	3000	4205	0	3000	0	420	1	0	1	0	1	0
Hiva Oa	Marquesan4	4	-9.76455	-139.015	9.76455	320	40	1190	1	1156	0	138	1	0	0	1	0	1
Huahine	TahitianModern2	4	-16.7559	-151.007	16.7559	74	28	669	1	2987	0	182	1	1	1	1	1	1
Kauai(lee)	Hawaiian4	3	22.0532	-159.689	22.0532	1430	116	1598	0	600	0	420	1	1	0	0	1	0
Kauai(wind)	Hawaiian5	3	22.0837	-159.374	22.0837	1430	116	1598	0	1500	0	420	1	1	0	0	1	0
Kosrae	Kusaie	4	5.31387	162.977	5.31387	109	550	629	1	5000	0	230	2	0	0	1	1	0
Lakeba	FijianBau1	3	-18.2104	-178.791	18.2104	56	30	220	1	1930	0	260	3	1	1	0	0	0
Lanai	Hawaiian6	3	20.8331	-156.923	20.8331	364	15	1026	1	400	0	420	1	0	1	0	1	0
Makatea	Tuamotu	3	-15.8333	-148.25	15.8333	31	240	113	NA	1700	0.9	171	1	0	0	0	0	0
Malaita	AreareMaasupaVillage	2	-9.30273	161.186	9.30273	4307	45	1280	1	3096	0	550	3	0	0	0	0	1
Malaita	AreareWaiahaaVillage	2	-9.30273	161.186	9.30273	4307	45	1280	1	3096	0	550	3	0	0	0	0	1
Malaita	Lau	2	-8.57287	160.812	8.57287	4307	45	1280	1	3096	0	550	3	0	0	0	0	1
Malaita	LauNorth	2	-8.57287	160.812	8.57287	4307	45	1280	1	3096	0	550	3	0	0	0	0	1
Malaita	LauWalade	2	-8.57287	160.812	8.57287	4307	45	1280	1	3096	0	550	3	0	0	0	0	1
Malaita	Saa	2	-9.30273	161.186	9.30273	4307	45	1280	1	3096	0	550	3	0	0	0	0	1
Mangaia	Rarotongan3	4	-21.927	-157.923	21.927	70	165	169	1	1967	0.56	210	1	1	0	0	0	0
Mangareva(lee)	Mangareva1	4	-23.1066	-134.979	23.1066	15	2	441	1	1349	0	118	1	1	0	1	1	0
Mangareva(wind)	Mangareva2	4	-23.1089	-134.968	23.1089	15	2	441	1	1932	0	118	1	1	0	1	1	0
Maui(lee)	Hawaiian7	3	20.7818	-156.46	20.7818	1884	47	3055	0	400	0	420	1	1	0	0	1	0
Maui(wind)	Hawaiian8	3	20.7728	-156.101	20.7728	1884	47	3055	0	7000	0	420	1	0	1	0	1	0
Mauke	Rarotongan4	4	-20.1599	-157.342	20.1599	20	37	29	1	1626	0.75	210	1	1	0	0	0	0
Maupiti	TahitianModern3	4	-16.445	-152.264	16.445	12	47	372	1	1444	0	182	1	1	1	1	1	1
Mitiaro	Rarotongan5	4	-19.866	-157.703	19.866	22	22	15	1	1828	0.74	210	1	0	1	0	0	0
Molokai(lee)	Hawaiian9	3	21.1447	-157.256	21.1447	673	14	1514	1	400	0	420	1	1	0	0	1	0
Molokai(wind)	Hawaiian10	3	21.1383	-156.797	21.1383	673	14	1514	0	1000	0	420	1	1	0	0	1	0
Moorea	TahitianModern4	4	-17.5337	-149.836	17.5337	132	14	1212	1	2000	0	174	1	1	1	1	1	1
Necker	Hawaiian11	NA	23.5743	-164.7	23.5743	0.2	290	85	1	600	0	420	1	1	0	0	1	0
New Britain(lee)	Amara	2	-5.59685	149.628	5.59685	35742	30	2439	0	4156	0	550	3	0	0	0	NA	NA
New Britain(lee)	Aria	2	-5.59685	149.628	5.59685	35742	30	2439	0	4156	0	550	3	0	0	0	NA	NA
New Britain(lee)	Bilur	2	-4.79815	152.277	4.79815	35742	30	2439	0	4156	0	550	3	0	0	0	NA	NA
New Britain(lee)	Kove	2	-5.59685	149.628	5.59685	35742	30	2439	0	4156	0	550	3	0	0	0	NA	NA
New Britain(lee)	Kuanua	2	-4.4094	151.705	4.4094	35742	30	2439	0	4156	0	550	3	0	0	0	0	0
New Britain(lee)	LungaLungaMinigir	2	-4.4094	151.705	4.4094	35742	30	2439	0	4156	0	550	3	0	0	0	NA	NA
New Britain(lee)	Maututu	2	-5.59685	149.628	5.59685	35742	30	2439	0	4156	0	550	3	0	0	0	NA	NA
New Britain(lee)	NakanaiBileki_D	2	-5.59685	149.628	5.59685	35742	30	2439	0	4156	0	550	3	0	0	0	0	0
New Britain(wind)	KaulongAuVillage	2	-6.12417	149.505	6.12417	35742	30	2439	0	6076	0	550	3	0	0	0	0	0
New Britain(wind)	Sengseng	2	-6.12417	149.505	6.12417	35742	30	2439	0	6076	0	550	3	0	0	0	0	0
New Caledonia	Canala	2	-21.3354	165.674	21.3354	16192	400	1639	1	1105	0	370	3	1	1	0	0	0
New Caledonia	Jawe	2	-20.6893	164.954	20.6893	16192	400	1639	1	1105	0	370	3	1	1	0	NA	NA
New Caledonia	Nelemwa	2	-20.5659	164.295	20.5659	16192	400	1639	1	1105	0	370	3	1	1	0	NA	NA
New Ireland	Kandas	2	-3.97797	152.59	3.97797	7174	30	2399	1	3302	0	550	3	0	0	0	NA	NA
New Ireland	KaraWest	2	-2.60561	150.816	2.60561	7174	30	2399	1	3302	0	550	3	0	0	0	NA	NA
New Ireland	Nalik	2	-2.7277	150.959	2.7277	7174	30	2399	1	3302	0	550	3	0	0	0	NA	NA
New Ireland	Patpatar	2	-3.72723	152.457	3.72723	7174	30	2399	1	3302	0	550	3	0	0	0	NA	NA
New Ireland	Tabar	2	-3.17274	151.769	3.17274	7174	30	2399	1	3302	0	550	3	0	0	0	NA	NA
New Ireland	Tigak	2	-2.60561	150.816	2.60561	7174	30	2399	1	3302	0	550	3	0	0	0	0	0
Nihoa	Hawaiian12	NA	23.0607	-161.922	23.0607	0.7	209	278	1	600	0	420	1	1	0	0	1	0
Niihau	Hawaiian13	NA	21.9007	-160.151	21.9007	180	28	390	0	600	0	420	1	0	1	0	1	0
Niue	Niue	3	-19.05	-169.867	19.05	259	600	60	NA	2009	0.5	150	2	0	0	0	0	1
North Island	Maori	1	-38.4106	175.869	38.4106	114453	30	2797	0	1145	0	140	3	0	1	0	0	0
Nukuhiva	MarquesanNukuhiva_D	4	-8.86065	-140.14	8.86065	330	20	1208	1	1058	0	138	1	0	0	1	0	1
Oahu(lee)	Hawaiian14	3	21.4269	-158.139	21.4269	1546	41	1220	0	600	0	420	1	1	0	0	1	0
Oahu(wind)	Hawaiian15	3	21.4556	-157.856	21.4556	1546	41	1220	0	1500	0	420	1	1	0	0	1	0
Raiatea	TahitianModern5	4	-16.819	-151.439	16.819	238	4	1033	1	2000	0	182	1	1	1	1	1	1
Raivavae	Rurutuan1	4	-23.8659	-147.66	23.8659	18	180	437	1	1841	0	168	1	1	0	0	0	0
Rapa	Rapa	4	-27.6043	-144.341	27.6043	40	600	650	1	2738	0	156	1	1	0	0	0	0
Rarotonga	Rarotongan6	4	-21.234	-159.779	21.234	67	165	653	1	2021	0	210	1	1	0	0	0	0
Rimatara	Rurutuan2	4	-22.6484	-152.806	22.6484	9	150	83	1	1660	0.1	187	1	1	0	0	0	0
Rotuma	Rotuman	3.5	-12.5023	177.083	12.5023	60	500	256	1	3533	0	260	3	0	1	0	0	0
Rurutu	Rurutuan3	4	-22.4712	-151.344	22.4712	32	150	389	0	1899	0.1	181	1	1	0	0	0	0
S. Island(E coast)	SouthIslandMaori1	1	-43.8821	171.958	43.8821	150718	30	3764	1	685	0	140	3	0	1	0	0	0
S. Island(W coast)	SouthIslandMaori2	1	-43.2772	170.31	43.2772	150718	30	3764	1	6000	0	140	3	0	1	0	0	0
San Cristobal	Arosi	2	-10.2865	161.422	10.2865	3090	45	1040	1	3332	0	550	3	0	0	0	0	0
San Cristobal	BauroBarooVillage	2	-10.2865	161.422	10.2865	3090	45	1040	1	3332	0	550	3	0	0	0	0	0
San Cristobal	BauroHaununu	2	-10.5553	161.789	10.5553	3090	45	1040	1	3332	0	550	3	0	0	0	0	0
San Cristobal	BauroPawaVillage	2	-10.2865	161.422	10.2865	3090	45	1040	1	3332	0	550	3	0	0	0	0	0
San Cristobal	Fagani	2	-10.2865	161.422	10.2865	3090	45	1040	1	3332	0	550	3	0	0	0	NA	NA
San Cristobal	Kahua	2	-10.7254	161.856	10.7254	3090	45	1040	1	3332	0	550	3	0	0	0	0	0
Santa Isabel	Blablanga	2	-7.66472	158.648	7.66472	4095	75	1250	1	3200	0	550	3	0	0	0	NA	NA
Santa Isabel	ChekeHolo	2	-7.91779	158.994	7.91779	4095	75	1250	1	3200	0	550	3	0	0	0	0	0
Santa Isabel	Kokota	2	-7.9382	159.037	7.9382	4095	75	1250	1	3200	0	550	3	0	0	0	NA	NA
Santa Isabel	LaghuSamasodu	2	-7.56433	158.452	7.56433	4095	75	1250	1	3200	0	550	3	0	0	0	NA	NA
Santa Isabel	ZabanaKia	2	-7.64362	158.607	7.64362	4095	75	1250	1	3200	0	550	3	0	0	0	0	0
Savaii	Samoan1	3	-13.612	-172.456	13.612	1709	20	1858	0	3000	0	150	2	0	1	0	0	0
Tahaa	TahitianModern6	4	-16.6211	-151.491	16.6211	82	4	590	1	2055	0	182	1	1	1	1	1	1
Tahiti	TahitianModern7	4	-17.6532	-149.443	17.6532	1042	164	2241	0	1706	0	174	1	1	1	1	1	1
Tahuata	Marquesan6	4	-9.93926	-139.089	9.93926	61	4	1050	1	2403	0	138	1	0	0	1	0	1
Tanna	Kwamera	3	-19.5669	169.45	19.5669	572	45	1084	0	1643	0	370	3	0	1	0	0	1
Tanna	Lenakel	3	-19.51	169.305	19.51	572	45	1084	0	1643	0	370	3	0	1	0	0	1
Tanna	TannaSouthwest	3	-19.5811	169.336	19.5811	572	45	1084	0	1643	0	370	3	0	1	0	0	1
Taveuni(lee)	FijianBau2	3	-16.8302	179.977	16.8302	431	10	1241	0	2506	0	260	3	1	1	0	0	0
Taveuni(wind)	FijianBau3	3	-16.867	-179.915	16.867	431	10	1241	0	5784	0	260	3	1	1	0	0	0
Tikopia	Tikopia	4	-12.2952	168.829	12.2952	5	140	360	0	4000	0	370	3	0	1	1	0	0
Tongatapu	Tongan2	4	-21.1333	-175.25	21.1333	259	17	18	NA	2000	0	205	3	0	1	0	0	0
Tubuai	Rurutuan4	4	-23.3717	-149.473	23.3717	45	180	422	1	2030	0	174	1	1	0	0	0	0
Ua Huka	Marquesan7	4	-8.90034	-139.552	8.90034	77	20	853	1	666	0	138	1	0	0	1	0	1
Ua Pou	Marquesan8	4	-9.39369	-140.074	9.39369	105	20	1252	1	673	0	138	1	0	0	1	0	1
Upolu	Samoan2	3	-13.9141	-171.773	13.9141	1114	20	1100	0	3000	0	150	2	0	1	0	0	0
Vanua Levu(lee)	FijianBau4	3	-16.5533	178.955	16.5533	5535	65	1032	1	2445	0	260	3	1	1	0	0	0
Vanua Levu(wind)	FijianBau5	3	-16.6665	179.459	16.6665	5535	65	1032	1	2404	0	260	3	1	1	0	0	0
Viti Levu(lee)	WFijianNavosa	3	-17.6689	177.491	17.6689	10384	65	1323	1	1922	0	260	3	1	1	0	0	0
Viti Levu(wind)	FijianBau6	3	-18.0114	178.415	18.0114	10384	65	1323	1	3158	0	260	3	1	1	0	0	0
Yap	Yapese	4	9.55268	138.14	9.55268	100	450	174	1	3023	0	750	2	1	0	0	0	0
